# Supplementary material for: Exercise-Induced Bone Formation Is Poorly Linked to Local Strain Magnitude in the Sheep Tibia
Source: PLoS One. 2014 Jun 4;9(6):e99108. doi: 10.1371/journal.pone.0099108 (PMC4045900; doi:10.1371/journal.pone.0099108)
Supplement: Dataset S1 — Contains raw body mass and histological data. (XLS) [file pone.0099108.s001.xls]

## Sheet: Body mass and histological data
Subject	Treatment	Average Body Mass (kg)	Area Sector 1 (mm^2)	Area Sector 2 (mm^2)	Area Sector 3 (mm^2)	Area Sector 4 (mm^2)	Area Sector 5 (mm^2)	Area Sector 6 (mm^2)	Area Sector 7 (mm^2)	Area Sector 8 (mm^2)	Area Sector 9 (mm^2)	Area Sector 10 (mm^2)	Area Sector 11 (mm^2)	Area Sector 12 (mm^2)	Area Sector 13 (mm^2)	Area Sector 14 (mm^2)	Area Sector 15 (mm^2)	Area Sector 16 (mm^2)	Adjusted Area Sector 1 (mm^2/ kg^-0.67)	Adjusted Area Sector 2 (mm^2/ kg^-0.67)	Adjusted Area Sector 3 (mm^2/ kg^-0.67)	Adjusted Area Sector 4 (mm^2/ kg^-0.67)	Adjusted Area Sector 5 (mm^2/ kg^-0.67)	Adjusted Area Sector 6 (mm^2/ kg^-0.67)	Adjusted Area Sector 7 (mm^2/ kg^-0.67)	Adjusted Area Sector 8 (mm^2/ kg^-0.67)	Adjusted Area Sector 9 (mm^2/ kg^-0.67)	Adjusted Area Sector 10 (mm^2/ kg^-0.67)	Adjusted Area Sector 11 (mm^2/ kg^-0.67)	Adjusted Area Sector 12 (mm^2/ kg^-0.67)	Adjusted Area Sector 13 (mm^2/ kg^-0.67)	Adjusted Area Sector 14 (mm^2/ kg^-0.67)	Adjusted Area Sector 15 (mm^2/ kg^-0.67)	Adjusted Area Sector 16 (mm^2/ kg^-0.67)
1	Exercised	41	0.832	1.107	1.703	2.247	2.316	2.498	2.86	2.631	2.343	2.464	1.846	0.819	0.757	0.758	0.636	0.748	0.069	0.092	0.141	0.187	0.192	0.208	0.238	0.219	0.195	0.205	0.153	0.068	0.063	0.063	0.053	0.062
2	Control	44.8	0.473	0.798	1.207	1.33	1.577	1.809	1.92	1.686	1.399	1.582	1.546	1.15	0.79	0.665	0.456	0.431	0.037	0.062	0.094	0.104	0.123	0.142	0.15	0.132	0.11	0.124	0.121	0.09	0.062	0.052	0.036	0.034
3	Exercised	39.6	0.473	0.798	1.207	1.33	1.577	1.809	1.92	1.686	1.399	1.582	1.546	1.15	0.79	0.665	0.456	0.431	0.04	0.068	0.103	0.113	0.134	0.154	0.163	0.143	0.119	0.135	0.131	0.098	0.067	0.057	0.039	0.037
4	Control	39.1	0.359	0.465	0.591	1.128	1.623	1.663	1.778	1.671	1.44	1.471	1.493	1.29	0.872	0.551	0.371	0.323	0.031	0.04	0.051	0.097	0.139	0.143	0.152	0.143	0.123	0.126	0.128	0.111	0.075	0.047	0.032	0.028
5	Exercised	37	0.791	1.093	1.392	1.627	2.062	2.843	2.526	1.707	1.68	2.003	1.65	0.842	0.631	0.541	0.521	0.555	0.07	0.097	0.124	0.145	0.183	0.253	0.225	0.152	0.149	0.178	0.147	0.075	0.056	0.048	0.046	0.049
6	Control	35.1	0.895	1.045	1.414	1.817	1.435	1.583	2.023	1.63	1.744	1.503	1.703	1.516	1.239	1.127	0.952	0.897	0.083	0.096	0.13	0.167	0.132	0.146	0.186	0.15	0.161	0.139	0.157	0.14	0.114	0.104	0.088	0.083
8	Exercised	40.5	0.921	1.294	1.674	1.822	2.114	2.531	2.74	2.018	1.971	2.031	1.817	1.175	0.798	0.825	0.651	0.724	0.077	0.108	0.14	0.153	0.177	0.212	0.229	0.169	0.165	0.17	0.152	0.098	0.067	0.069	0.055	0.061
9	Exercised	37.5	1.015	1.487	2.002	2.304	2.731	3.41	4.073	3.082	2.267	2.216	1.86	1.608	1.265	1.068	0.89	0.853	0.09	0.131	0.177	0.203	0.241	0.301	0.359	0.272	0.2	0.195	0.164	0.142	0.112	0.094	0.078	0.075
11	Control	38	0.531	0.702	1.057	1.353	1.306	1.482	1.843	1.227	1.004	1.187	1.473	1.023	0.608	0.445	0.452	0.469	0.046	0.061	0.092	0.118	0.114	0.13	0.161	0.107	0.088	0.104	0.129	0.089	0.053	0.039	0.04	0.041
12	Control	36.4	0.25	0.318	0.41	0.743	1.048	1.137	1.442	1.407	1.536	1.374	0.736	0.712	0.7	0.529	0.387	0.342	0.022	0.029	0.037	0.067	0.094	0.102	0.13	0.127	0.138	0.124	0.066	0.064	0.063	0.048	0.035	0.031
